# Supplementary material for: Epidemiological characteristics and spatiotemporal patterns of hand, foot, and mouth disease in Hubei, China from 2009 to 2019
Source: PLoS One. 2023 Jun 23;18(6):e0287539. doi: 10.1371/journal.pone.0287539 (PMC10289314; doi:10.1371/journal.pone.0287539)
Supplement: S1 Table — (XLSX) [file pone.0287539.s001.xlsx]

## Sheet: 总
	EV71			Cox A16			其他肠道病毒
年份	例数	占比（%）		例数	占比（%）		例数	占比（%）
2010	899	0.475159		497	0.262685		496	0.262156
2011	403	0.675042		88	0.147404		106	0.177554
2012	11682	0.805989		1863	0.128536		949	0.0654754
2013	7893	0.740293		637	0.0597449		2132	0.199962
2014	12934	0.776677		1463	0.087852		2256	0.135471
2015	7255	0.788673		717	0.0779433		1227	0.133384
2016	16459	0.928575		852	0.0480677		414	0.0233568
2017	11970	0.820875		678	0.0464957		1934	0.132629
2018	8832	0.74381		1921	0.161782		1121	0.094408
2019	7394	0.685201		1564	0.144936		1833	0.169864
合计	85721	0.790281		10280	0.0947736		12468	0.114945

## Sheet: EV
时间	10EV71	11EV71	12EV71	13EV71	14EV71	15EV71	16EV71	17EV71	18EV71	19EV71	合计
鄂州	11	0	448	199	1534	451	1261	621	417	342	5284
恩施	61	4	1536	1180	2082	901	1033	1262	379	900	9338
黄冈	72	99	875	766	304	517	812	641	884	1076	6046
黄石	70	2	2112	569	1316	2522	2814	3515	2901	1867	17688
荆门	49	44	53	231	193	43	201	141	14	31	1000
荆州	70	16	1737	892	1868	747	1648	1285	231	70	8564
潜江	7	0	20	14	35	25	211	79	113	103	607
神农架	10	3	7	18	55	4	16	13	2	2	130
十堰	87	28	295	527	454	108	739	567	763	1388	4956
随州	17	38	34	58	141	40	479	260	298	54	1419
天门	11	4	18	81	28	4	39	26	13	12	236
武汉	264	2	524	788	1483	335	979	342	231	674	5622
仙桃	16	2	24	49	222	191	687	325	264	78	1858
咸宁	21	2	594	296	276	57	786	270	333	293	2928
襄阳	84	138	2259	814	1848	763	2804	1054	1578	123	11465
孝感	33	4	962	1106	847	371	1039	288	366	363	5379
宜昌	16	17	184	305	248	176	911	1281	45	18	3201
合计	899	403	11682	7893	12934	7255	16459	11970	8832	7394	85721

## Sheet: COX
时间	10Cox A16	11Cox A16	12Cox A16	13Cox A16	14Cox A16	15Cox A16	16Cox A16	17Cox A16	18Cox A16	19Cox A16	合计
鄂州	3	7	16	9	45	12	157	59	54	46	408
恩施	30	2	124	77	69	11	7	15	115	137	587
黄冈	12	1	29	33	149	24	18	26	97	70	459
黄石	35	8	5	22	45	3	5	4	11	181	319
荆门	15	0	80	18	80	75	7	78	56	125	534
荆州	43	8	195	81	112	106	38	33	83	300	999
潜江	9	0	11	6	17	14	4	20	21	24	126
神农架	3	7	30	4	2	1	8	5	33	18	111
十堰	54	30	224	68	137	67	15	50	337	184	1166
随州	26	1	34	23	75	15	80	1	29	11	295
天门	3	0	13	0	4	1	13	1	5	2	42
武汉	99	0	318	134	344	165	282	139	201	113	1795
仙桃	0	4	9	4	6	3	4	5	14	29	78
咸宁	9	7	15	25	11	5	65	36	48	97	318
襄阳	93	7	521	49	240	154	141	183	771	113	2272
孝感	32	0	62	7	44	16	5	7	37	35	245
宜昌	31	6	177	77	83	45	3	16	9	79	526
合计	497	88	1863	637	1463	717	852	678	1921	1564	10280

## Sheet: 其他
时间	其他肠道病毒	其他肠道病毒10	其他肠道病毒11	其他肠道病毒12	其他肠道病毒13	其他肠道病毒14	其他肠道病毒15	其他肠道病毒16	其他肠道病毒17	其他肠道病毒18	其他肠道病毒19
鄂州	0	6	0	7	25	36	2	10	0	2	75	163
恩施	0	22	0	110	100	105	36	2	50	151	67	643
黄冈	0	93	3	28	90	132	158	55	66	67	55	747
黄石	0	51	1	17	32	42	9	1	8	1	3	165
荆门	0	24	14	62	101	56	80	26	76	132	128	699
荆州	0	34	5	92	167	213	168	56	68	93	284	1180
潜江	0	3	0	17	33	11	2	0	1	0	14	81
神农架	0	2	0	31	19	14	28	8	32	36	24	194
十堰	0	26	2	87	71	105	158	16	173	111	156	905
随州	0	14	5	54	54	40	26	24	47	46	31	341
天门	0	4	2	14	14	8	8	1	3	7	102	163
武汉	0	15	0	115	884	1206	230	134	177	122	154	3037
仙桃	0	5	0	13	20	18	40	4	14	27	15	156
咸宁	0	23	11	20	97	37	67	2	7	19	3	286
襄阳	0	144	60	128	269	125	154	40	1177	130	613	2840
孝感	0	20	0	10	18	33	12	31	3	36	49	212
宜昌	0	10	3	144	138	75	49	4	32	141	60	656
		496	106	949	2132	2256	1227	414	1934	1121	1833	12468
