# Supplementary material for: Epidemiological characteristics and spatiotemporal patterns of hand, foot, and mouth disease in Hubei, China from 2009 to 2019
Source: PLoS One. 2023 Jun 23;18(6):e0287539. doi: 10.1371/journal.pone.0287539 (PMC10289314; doi:10.1371/journal.pone.0287539)
Supplement: S2 Table — (ZIP) [file pone.0287539.s002.zip]

Archive with 4 entries (3 files):
- S2 Table/Cases.cas
- S2 Table/Coordinates.geo
- S2 Table/Population.pop
- S2 Table/
