# Supplementary material for: Epidemiological characteristics and spatiotemporal patterns of hand, foot, and mouth disease in Hubei, China from 2009 to 2019
Source: PLoS One. 2023 Jun 23;18(6):e0287539. doi: 10.1371/journal.pone.0287539 (PMC10289314; doi:10.1371/journal.pone.0287539)
Supplement: S2 Table — (ZIP) [file pone.0287539.s002.zip › S2 Table/Cases.cas]

100 140 2009 
100 211 2010 
100 105 2011 
100 171 2012 
100 426 2013 
100 224 2014 
100 371 2015 
100 367 2016 
100 259 2017 
100 302 2018 
100 162 2019 
101 174 2009 
101 397 2010 
101 398 2011 
101 614 2012 
101 511 2013 
101 799 2014 
101 298 2015 
101 374 2016 
101 1244 2017 
101 676 2018 
101 949 2019 
102 183 2009 
102 253 2010 
102 171 2011 
102 456 2012 
102 232 2013 
102 772 2014 
102 311 2015 
102 576 2016 
102 311 2017 
102 753 2018 
102 359 2019 
103 168 2009 
103 806 2010 
103 513 2011 
103 426 2012 
103 542 2013 
103 830 2014 
103 667 2015 
103 1368 2016 
103 656 2017 
103 1741 2018 
103 1365 2019 
104 747 2009 
104 1285 2010 
104 1057 2011 
104 396 2012 
104 923 2013 
104 923 2014 
104 662 2015 
104 1194 2016 
104 354 2017 
104 1725 2018 
104 384 2019 
105 101 2009 
105 99 2010 
105 52 2011 
105 130 2012 
105 128 2013 
105 167 2014 
105 115 2015 
105 151 2016 
105 309 2017 
105 525 2018 
105 420 2019 
106 72 2009 
106 117 2010 
106 146 2011 
106 395 2012 
106 483 2013 
106 499 2014 
106 211 2015 
106 610 2016 
106 147 2017 
106 330 2018 
106 317 2019 
107 415 2009 
107 606 2010 
107 233 2011 
107 482 2012 
107 499 2013 
107 526 2014 
107 543 2015 
107 914 2016 
107 314 2017 
107 432 2018 
107 766 2019 
108 628 2009 
108 1415 2010 
108 699 2011 
108 4277 2012 
108 1636 2013 
108 2275 2014 
108 3479 2015 
108 3066 2016 
108 2087 2017 
108 1939 2018 
108 1408 2019 
109 161 2009 
109 205 2010 
109 487 2011 
109 266 2012 
109 477 2013 
109 587 2014 
109 382 2015 
109 1155 2016 
109 608 2017 
109 1077 2018 
109 929 2019 
110 73 2009 
110 479 2010 
110 354 2011 
110 779 2012 
110 233 2013 
110 356 2014 
110 470 2015 
110 376 2016 
110 460 2017 
110 273 2018 
110 358 2019 
111 42 2009 
111 141 2010 
111 127 2011 
111 273 2012 
111 167 2013 
111 215 2014 
111 116 2015 
111 321 2016 
111 166 2017 
111 228 2018 
111 293 2019 
112 92 2009 
112 155 2010 
112 490 2011 
112 467 2012 
112 133 2013 
112 600 2014 
112 253 2015 
112 658 2016 
112 767 2017 
112 351 2018 
112 1000 2019 
113 311 2009 
113 939 2010 
113 502 2011 
113 791 2012 
113 909 2013 
113 1256 2014 
113 1059 2015 
113 1787 2016 
113 1175 2017 
113 1372 2018 
113 1181 2019 
114 129 2009 
114 227 2010 
114 625 2011 
114 443 2012 
114 142 2013 
114 801 2014 
114 273 2015 
114 837 2016 
114 760 2017 
114 281 2018 
114 1194 2019 
115 364 2009 
115 515 2010 
115 341 2011 
115 1864 2012 
115 1302 2013 
115 2714 2014 
115 1887 2015 
115 3667 2016 
115 1841 2017 
115 1770 2018 
115 1113 2019 
116 688 2009 
116 903 2010 
116 1560 2011 
116 1459 2012 
116 1138 2013 
116 2756 2014 
116 1146 2015 
116 2198 2016 
116 1983 2017 
116 1340 2018 
116 4623 2019 
117 1224 2009 
117 1429 2010 
117 4740 2011 
117 5001 2012 
117 2410 2013 
117 4065 2014 
117 3515 2015 
117 3740 2016 
117 2432 2017 
117 4576 2018 
117 1971 2019 
118 478 2009 
118 639 2010 
118 301 2011 
118 678 2012 
118 322 2013 
118 1444 2014 
118 739 2015 
118 1124 2016 
118 585 2017 
118 891 2018 
118 1004 2019 
119 549 2009 
119 883 2010 
119 1175 2011 
119 1581 2012 
119 654 2013 
119 1543 2014 
119 1150 2015 
119 2445 2016 
119 1022 2017 
119 1225 2018 
119 1045 2019 
119 90 2009 
120 233 2010 
120 938 2011 
120 912 2012 
120 710 2013 
120 1548 2014 
120 1264 2015 
120 1916 2016 
120 1255 2017 
120 1554 2018 
120 428 2019 
121 1198 2009 
121 2742 2010 
121 1333 2011 
121 1835 2012 
121 1380 2013 
121 1570 2014 
121 1313 2015 
121 1828 2016 
121 808 2017 
121 790 2018 
121 581 2019 
122 155 2009 
122 608 2010 
122 463 2011 
122 923 2012 
122 476 2013 
122 863 2014 
122 494 2015 
122 642 2016 
122 537 2017 
122 326 2018 
122 525 2019 
123 56 2009 
123 176 2010 
123 12 2011 
123 91 2012 
123 158 2013 
123 285 2014 
123 566 2015 
123 964 2016 
123 677 2017 
123 1330 2018 
123 1246 2019 
124 524 2009 
124 1654 2010 
124 922 2011 
124 1142 2012 
124 1310 2013 
124 1937 2014 
124 1011 2015 
124 1639 2016 
124 1294 2017 
124 1444 2018 
124 1905 2019 
125 114 2009 
125 305 2010 
125 30 2011 
125 179 2012 
125 43 2013 
125 558 2014 
125 99 2015 
125 187 2016 
125 233 2017 
125 466 2018 
125 452 2019 
126 228 2009 
126 319 2010 
126 204 2011 
126 947 2012 
126 531 2013 
126 498 2014 
126 737 2015 
126 893 2016 
126 561 2017 
126 401 2018 
126 805 2019 
127 253 2009 
127 313 2010 
127 286 2011 
127 448 2012 
127 353 2013 
127 522 2014 
127 407 2015 
127 920 2016 
127 380 2017 
127 507 2018 
127 744 2019 
128 827 2009 
128 1908 2010 
128 1473 2011 
128 2330 2012 
128 2019 2013 
128 3191 2014 
128 2150 2015 
128 3436 2016 
128 2099 2017 
128 2725 2018 
128 3364 2019 
129 100 2009 
129 166 2010 
129 105 2011 
129 576 2012 
129 494 2013 
129 774 2014 
129 691 2015 
129 958 2016 
129 392 2017 
129 389 2018 
129 231 2019 
130 655 2009 
130 1995 2010 
130 1067 2011 
130 1252 2012 
130 1003 2013 
130 1111 2014 
130 1122 2015 
130 1645 2016 
130 1133 2017 
130 1384 2018 
130 1416 2019 
131 464 2009 
131 323 2010 
131 414 2011 
131 1127 2012 
131 363 2013 
131 451 2014 
131 548 2015 
131 862 2016 
131 460 2017 
131 483 2018 
131 776 2019 
132 133 2009 
132 353 2010 
132 299 2011 
132 559 2012 
132 472 2013 
132 865 2014 
132 983 2015 
132 1220 2016 
132 1226 2017 
132 1074 2018 
132 1070 2019 
133 885 2009 
133 555 2010 
133 421 2011 
133 877 2012 
133 716 2013 
133 429 2014 
133 473 2015 
133 1321 2016 
133 659 2017 
133 829 2018 
133 857 2019 
134 116 2009 
134 189 2010 
134 63 2011 
134 306 2012 
134 147 2013 
134 210 2014 
134 178 2015 
134 264 2016 
134 185 2017 
134 293 2018 
134 205 2019 
135 263 2009 
135 377 2010 
135 274 2011 
135 765 2012 
135 489 2013 
135 945 2014 
135 572 2015 
135 717 2016 
135 591 2017 
135 732 2018 
135 680 2019 
136 79 2009 
136 354 2010 
136 114 2011 
136 323 2012 
136 490 2013 
136 288 2014 
136 156 2015 
136 369 2016 
136 387 2017 
136 493 2018 
136 1031 2019 
137 536 2009 
137 1974 2010 
137 1154 2011 
137 1331 2012 
137 1483 2013 
137 1359 2014 
137 1512 2015 
137 2255 2016 
137 1439 2017 
137 1534 2018 
137 1779 2019 
138 431 2009 
138 1551 2010 
138 716 2011 
138 812 2012 
138 883 2013 
138 864 2014 
138 801 2015 
138 1037 2016 
138 697 2017 
138 699 2018 
138 693 2019 
139 71 2009 
139 465 2010 
139 303 2011 
139 789 2012 
139 182 2013 
139 402 2014 
139 562 2015 
139 527 2016 
139 372 2017 
139 870 2018 
139 349 2019 
140 750 2009 
140 1260 2010 
140 1001 2011 
140 1054 2012 
140 1496 2013 
140 1793 2014 
140 1248 2015 
140 2634 2016 
140 1744 2017 
140 2448 2018 
140 2891 2019 
141 346 2009 
141 353 2010 
141 58 2011 
141 327 2012 
141 133 2013 
141 219 2014 
141 235 2015 
141 377 2016 
141 284 2017 
141 102 2018 
141 837 2019 
142 165 2009 
142 943 2010 
142 307 2011 
142 1836 2012 
142 506 2013 
142 755 2014 
142 1030 2015 
142 1332 2016 
142 721 2017 
142 668 2018 
142 1146 2019 
143 130 2009 
143 210 2010 
143 217 2011 
143 326 2012 
143 400 2013 
143 763 2014 
143 458 2015 
143 1534 2016 
143 497 2017 
143 321 2018 
143 756 2019 
144 192 2009 
144 487 2010 
144 1237 2011 
144 1628 2012 
144 766 2013 
144 1462 2014 
144 759 2015 
144 1597 2016 
144 575 2017 
144 1046 2018 
144 747 2019 
145 35 2009 
145 526 2010 
145 400 2011 
145 1655 2012 
145 905 2013 
145 934 2014 
145 419 2015 
145 1004 2016 
145 838 2017 
145 725 2018 
145 1713 2019 
146 22 2009 
146 80 2010 
146 42 2011 
146 443 2012 
146 148 2013 
146 597 2014 
146 242 2015 
146 542 2016 
146 322 2017 
146 233 2018 
146 125 2019 
147 572 2009 
147 421 2010 
147 868 2011 
147 878 2012 
147 1131 2013 
147 609 2014 
147 479 2015 
147 547 2016 
147 546 2017 
147 1116 2018 
147 655 2019 
148 356 2009 
148 529 2010 
148 2030 2011 
148 1283 2012 
148 1944 2013 
148 1484 2014 
148 1837 2015 
148 2933 2016 
148 818 2017 
148 1339 2018 
148 756 2019 
149 424 2009 
149 1215 2010 
149 1256 2011 
149 941 2012 
149 1545 2013 
149 1559 2014 
149 1293 2015 
149 1984 2016 
149 1198 2017 
149 1705 2018 
149 2342 2019 
150 346 2009 
150 763 2010 
150 779 2011 
150 1816 2012 
150 635 2013 
150 1863 2014 
150 1182 2015 
150 1499 2016 
150 797 2017 
150 2030 2018 
150 499 2019 
151 174 2009 
151 165 2010 
151 211 2011 
151 269 2012 
151 181 2013 
151 336 2014 
151 629 2015 
151 810 2016 
151 316 2017 
151 456 2018 
151 677 2019 
152 320 2009 
152 1099 2010 
152 990 2011 
152 1074 2012 
152 816 2013 
152 1224 2014 
152 556 2015 
152 1448 2016 
152 531 2017 
152 651 2018 
152 707 2019 
153 443 2009 
153 1433 2010 
153 758 2011 
153 976 2012 
153 809 2013 
153 1014 2014 
153 988 2015 
153 1127 2016 
153 750 2017 
153 620 2018 
153 779 2019 
154 343 2009 
154 824 2010 
154 604 2011 
154 574 2012 
154 534 2013 
154 630 2014 
154 538 2015 
154 630 2016 
154 336 2017 
154 411 2018 
154 605 2019 
155 292 2009 
155 810 2010 
155 372 2011 
155 1593 2012 
155 626 2013 
155 965 2014 
155 1196 2015 
155 1191 2016 
155 681 2017 
155 881 2018 
155 1276 2019 
156 290 2009 
156 421 2010 
156 1197 2011 
156 1481 2012 
156 587 2013 
156 1037 2014 
156 505 2015 
156 668 2016 
156 811 2017 
156 341 2018 
156 1174 2019 
157 241 2009 
157 172 2010 
157 237 2011 
157 323 2012 
157 124 2013 
157 347 2014 
157 157 2015 
157 162 2016 
157 240 2017 
157 471 2018 
157 315 2019 
158 84 2009 
158 314 2010 
158 204 2011 
158 676 2012 
158 343 2013 
158 528 2014 
158 499 2015 
158 815 2016 
158 541 2017 
158 1375 2018 
158 892 2019 
159 678 2009 
159 1459 2010 
159 639 2011 
159 1336 2012 
159 555 2013 
159 1362 2014 
159 471 2015 
159 625 2016 
159 945 2017 
159 522 2018 
159 1313 2019 
160 800 2009 
160 1255 2010 
160 1046 2011 
160 549 2012 
160 954 2013 
160 730 2014 
160 465 2015 
160 1111 2016 
160 537 2017 
160 1397 2018 
160 284 2019 
161 250 2009 
161 508 2010 
161 689 2011 
161 624 2012 
161 650 2013 
161 707 2014 
161 722 2015 
161 675 2016 
161 700 2017 
161 279 2018 
161 965 2019 
162 36 2009 
162 107 2010 
162 89 2011 
162 152 2012 
162 104 2013 
162 202 2014 
162 198 2015 
162 211 2016 
162 150 2017 
162 116 2018 
162 143 2019 
163 69 2009 
163 72 2010 
163 54 2011 
163 40 2012 
163 151 2013 
163 174 2014 
163 189 2015 
163 200 2016 
163 123 2017 
163 265 2018 
163 107 2019 
164 147 2009 
164 141 2010 
164 80 2011 
164 309 2012 
164 176 2013 
164 696 2014 
164 125 2015 
164 205 2016 
164 106 2017 
164 195 2018 
164 150 2019 
165 316 2009 
165 278 2010 
165 359 2011 
165 423 2012 
165 824 2013 
165 413 2014 
165 288 2015 
165 348 2016 
165 332 2017 
165 165 2018 
165 443 2019 
166 3 2009 
166 115 2010 
166 34 2011 
166 138 2012 
166 50 2013 
166 113 2014 
166 20 2015 
166 51 2016 
166 58 2017 
166 32 2018 
166 67 2019 
167 111 2009 
167 372 2010 
167 301 2011 
167 396 2012 
167 299 2013 
167 450 2014 
167 466 2015 
167 660 2016 
167 656 2017 
167 595 2018 
167 939 2019 
168 972 2009 
168 1931 2010 
168 1242 2011 
168 1215 2012 
168 1372 2013 
168 1779 2014 
168 1149 2015 
168 1720 2016 
168 1202 2017 
168 1463 2018 
168 1620 2019 
169 129 2009 
169 191 2010 
169 278 2011 
169 378 2012 
169 391 2013 
169 517 2014 
169 1379 2015 
169 1016 2016 
169 450 2017 
169 706 2018 
169 1206 2019 
170 521 2009 
170 803 2010 
170 906 2011 
170 1145 2012 
170 904 2013 
170 1001 2014 
170 836 2015 
170 1082 2016 
170 955 2017 
170 797 2018 
170 1304 2019 
171 185 2009 
171 368 2010 
171 222 2011 
171 655 2012 
171 523 2013 
171 601 2014 
171 747 2015 
171 1033 2016 
171 990 2017 
171 744 2018 
171 786 2019 
172 888 2009 
172 1387 2010 
172 1465 2011 
172 2431 2012 
172 1602 2013 
172 1126 2014 
172 2062 2015 
172 2112 2016 
172 2035 2017 
172 967 2018 
172 1884 2019 
173 134 2009 
173 489 2010 
173 346 2011 
173 911 2012 
173 699 2013 
173 832 2014 
173 1856 2015 
173 1642 2016 
173 1426 2017 
173 1223 2018 
173 1184 2019 
174 444 2009 
174 1538 2010 
174 1353 2011 
174 1667 2012 
174 904 2013 
174 2136 2014 
174 1166 2015 
174 2868 2016 
174 1306 2017 
174 1101 2018 
174 2705 2019 
175 405 2009 
175 852 2010 
175 452 2011 
175 1337 2012 
175 1174 2013 
175 1616 2014 
175 938 2015 
175 2175 2016 
175 756 2017 
175 1001 2018 
175 922 2019 
176 155 2009 
176 337 2010 
176 312 2011 
176 319 2012 
176 101 2013 
176 760 2014 
176 225 2015 
176 519 2016 
176 329 2017 
176 389 2018 
176 436 2019 
177 481 2009 
177 635 2010 
177 1388 2011 
177 1150 2012 
177 560 2013 
177 1160 2014 
177 720 2015 
177 946 2016 
177 434 2017 
177 716 2018 
177 341 2019 
178 696 2009 
178 1112 2010 
178 3470 2011 
178 3068 2012 
178 1833 2013 
178 3632 2014 
178 2841 2015 
178 2700 2016 
178 1460 2017 
178 3975 2018 
178 1649 2019 
179 29 2009 
179 132 2010 
179 88 2011 
179 71 2012 
179 108 2013 
179 116 2014 
179 172 2015 
179 274 2016 
179 130 2017 
179 129 2018 
179 199 2019 
180 478 2009 
180 467 2010 
180 241 2011 
180 507 2012 
180 284 2013 
180 606 2014 
180 507 2015 
180 1019 2016 
180 316 2017 
180 234 2018 
180 178 2019 
181 657 2009 
181 1625 2010 
181 449 2011 
181 1377 2012 
181 943 2013 
181 1234 2014 
181 1185 2015 
181 1955 2016 
181 831 2017 
181 1395 2018 
181 1395 2019 
182 654 2009 
182 599 2010 
182 738 2011 
182 576 2012 
182 942 2013 
182 648 2014 
182 793 2015 
182 1172 2016 
182 1158 2017 
182 1043 2018 
182 1242 2019 
183 61 2009 
183 316 2010 
183 35 2011 
183 353 2012 
183 78 2013 
183 410 2014 
183 108 2015 
183 149 2016 
183 306 2017 
183 105 2018 
183 172 2019 
184 154 2009 
184 306 2010 
184 104 2011 
184 416 2012 
184 218 2013 
184 608 2014 
184 397 2015 
184 576 2016 
184 312 2017 
184 327 2018 
184 1018 2019 
185 121 2009 
185 229 2010 
185 162 2011 
185 2444 2012 
185 812 2013 
185 1646 2014 
185 1840 2015 
185 2225 2016 
185 1466 2017 
185 1376 2018 
185 655 2019 
186 439 2009 
186 1137 2010 
186 507 2011 
186 890 2012 
186 574 2013 
186 525 2014 
186 429 2015 
186 610 2016 
186 1112 2017 
186 654 2018 
186 1016 2019 
187 348 2009 
187 316 2010 
187 1314 2011 
187 1202 2012 
187 1580 2013 
187 2238 2014 
187 1182 2015 
187 2714 2016 
187 1102 2017 
187 1917 2018 
187 841 2019 
188 107 2009 
188 596 2010 
188 894 2011 
188 685 2012 
188 303 2013 
188 955 2014 
188 224 2015 
188 354 2016 
188 999 2017 
188 244 2018 
188 605 2019 
189 174 2009 
189 247 2010 
189 94 2011 
189 63 2012 
189 54 2013 
189 224 2014 
189 44 2015 
189 573 2016 
189 111 2017 
189 58 2018 
189 121 2019 
190 98 2009 
190 129 2010 
190 296 2011 
190 250 2012 
190 135 2013 
190 363 2014 
190 613 2015 
190 964 2016 
190 313 2017 
190 611 2018 
190 236 2019 
191 31 2009 
191 186 2010 
191 44 2011 
191 245 2012 
191 33 2013 
191 38 2014 
191 40 2015 
191 75 2016 
191 21 2017 
191 20 2018 
191 35 2019 
192 127 2009 
192 595 2010 
192 89 2011 
192 175 2012 
192 93 2013 
192 85 2014 
192 70 2015 
192 95 2016 
192 73 2017 
192 240 2018 
192 274 2019 
193 139 2009 
193 154 2010 
193 211 2011 
193 289 2012 
193 336 2013 
193 408 2014 
193 527 2015 
193 783 2016 
193 377 2017 
193 662 2018 
193 518 2019 
194 324 2009 
194 388 2010 
194 452 2011 
194 344 2012 
194 599 2013 
194 634 2014 
194 560 2015 
194 1541 2016 
194 564 2017 
194 1196 2018 
194 974 2019 
195 460 2009 
195 718 2010 
195 2519 2011 
195 1978 2012 
195 836 2013 
195 1679 2014 
195 1094 2015 
195 3204 2016 
195 1918 2017 
195 3584 2018 
195 875 2019 
196 345 2009 
196 990 2010 
196 822 2011 
196 858 2012 
196 1060 2013 
196 1088 2014 
196 829 2015 
196 1584 2016 
196 932 2017 
196 1389 2018 
196 1943 2019 
197 151 2009 
197 447 2010 
197 566 2011 
197 469 2012 
197 477 2013 
197 410 2014 
197 96 2015 
197 754 2016 
197 640 2017 
197 228 2018 
197 641 2019 
198 472 2009 
198 433 2010 
198 518 2011 
198 598 2012 
198 348 2013 
198 752 2014 
198 632 2015 
198 360 2016 
198 313 2017 
198 392 2018 
198 465 2019 
199 463 2009 
199 1011 2010 
199 682 2011 
199 998 2012 
199 662 2013 
199 1163 2014 
199 526 2015 
199 1419 2016 
199 708 2017 
199 504 2018 
199 124 2019 
200 55 2009 
200 432 2010 
200 135 2011 
200 383 2012 
200 366 2013 
200 657 2014 
200 262 2015 
200 1301 2016 
200 608 2017 
200 746 2018 
200 1209 2019 
201 139 2009 
201 202 2010 
201 200 2011 
201 501 2012 
201 281 2013 
201 346 2014 
201 477 2015 
201 1008 2016 
201 549 2017 
201 846 2018 
201 1032 2019 
202 297 2009 
202 458 2010 
202 168 2011 
202 777 2012 
202 342 2013 
202 289 2014 
202 239 2015 
202 500 2016 
202 402 2017 
202 813 2018 
202 553 2019 
