# Supplementary material for: Epidemiological characteristics and spatiotemporal patterns of hand, foot, and mouth disease in Hubei, China from 2009 to 2019
Source: PLoS One. 2023 Jun 23;18(6):e0287539. doi: 10.1371/journal.pone.0287539 (PMC10289314; doi:10.1371/journal.pone.0287539)
Supplement: S2 Table — (ZIP) [file pone.0287539.s002.zip › S2 Table/Coordinates.geo]

100 31.3003159785596 113.619845136351 
101 30.8221095568994 110.287587810022 
102 31.7161642210288 111.196372981439 
103 30.454506830999 113.959007187993 
104 31.6693919489352 113.417776206725 
105 29.7389385835328 113.87574638544 
106 29.4582256344975 114.054845443955 
107 31.5737941868114 114.297208240114 
108 30.0694533382684 114.833338033622 
109 32.5631759904138 111.179651936796 
110 30.8217451330747 111.829340750794 
111 30.6718453402495 111.175869739222 
112 31.1729861704253 112.09229011581 
113 30.6953234612412 114.066191400781 
114 30.8841476263943 112.198268683634 
115 30.330608685163 114.91619986005 
116 30.3050412503115 109.504784480107 
117 32.1191094561277 111.951707458085 
118 32.0752260927089 110.614829631626 
119 29.9536917779704 112.139986635748 
120 32.1694086399397 111.48234111001 
121 31.6781193304337 113.79929065168 
122 30.6184192048589 113.667892341808 
123 30.2868276218704 113.947349979803 
124 30.5392974389921 114.205213316624 
125 29.9151692258493 110.187701461289 
126 31.2855195615614 114.614889924654 
127 29.9931784241588 113.525638174183 
128 30.5433548729579 114.443385053537 
129 30.4848880658696 114.71420287582 
130 30.9797700340324 114.349816918954 
131 29.9949968393229 115.928710538146 
132 30.2390396685179 115.047086550237 
133 30.515395693004 114.936723557916 
134 30.0104532920829 113.954204702978 
135 29.8468981801917 112.988494939066 
136 30.5744470764385 109.926917037456 
137 30.648309543224 114.322408804181 
138 30.605195596067 114.256752292564 
139 30.0977533051821 112.460567605731 
140 30.2473584812081 114.35248710551 
141 31.0814693491672 113.098675134425 
142 30.4106830176558 112.096641054883 
143 29.4220373451202 109.234169079961 
144 32.4302017339351 111.752316255582 
145 30.235698319349 108.814366728238 
146 30.1900915892345 114.624173266382 
147 30.9283653888449 115.468223893239 
148 31.2134977031386 115.076636574114 
149 32.52087755976 110.781597530283 
150 31.6387761475225 111.750960136721 
151 30.3249799058957 115.587828255204 
152 30.3395525664764 112.755559602436 
153 30.6001150832698 114.206208090127 
154 30.6165968770846 114.436303243659 
155 30.3203227779723 112.382691379629 
156 30.6596116638684 112.385650854326 
157 31.5915105951734 110.474176991656 
158 29.7379462546486 112.500635676019 
159 30.1012420898712 111.682256638545 
160 31.9553317864892 113.235501544484 
161 30.6452548494053 113.112366201839 
162 30.21132576099 114.901106804474 
163 29.2261453331632 113.839702105728 
164 29.5541972008238 114.602226066468 
165 30.7200673318361 115.000835747189 
166 30.1695573813021 110.697118897085 
167 30.6511063883717 111.374579955415 
168 30.5346239642231 114.354524279802 
169 30.0120226885486 115.612762480359 
170 30.7332055838999 111.298077818723 
171 30.1791299003016 115.16920296012 
172 30.5035747382808 115.263315450584 
173 30.1944952045709 114.989127366871 
174 30.2903293529523 113.374073168958 
175 29.8509639427554 114.378753911222 
176 29.7321935619558 108.99121982132 
177 31.9504807787138 112.052228200978 
178 32.1720813314295 112.231580664679 
179 30.5518254282506 111.441292140903 
180 31.2358209535446 114.021351159444 
181 30.9412024665986 114.002564668107 
182 30.8001741830984 114.748148791067 
183 31.3152781811584 110.811210304426 
184 29.8823533190584 109.552520668309 
185 29.8243840644396 115.127485810116 
186 30.9741502134567 111.245790675824 
187 31.6693627612625 112.358393379065 
188 30.2910865192584 111.362368481336 
189 30.9218979558735 113.542826038745 
190 30.8687310203785 115.761460556112 
191 31.172691056252 111.571570521781 
192 31.0009258195862 113.76473174546 
193 33.0443151686235 110.138076725997 
194 32.8595896533208 110.722759266141 
195 32.088120056033 112.758813853959 
196 32.6501151556431 110.63632941586 
197 30.4791129839576 110.841112813604 
198 30.4476150572227 111.715813397099 
199 31.240685340497 112.571485315931 
200 32.2349828795462 110.059562845532 
201 32.0330464629047 109.778734808563 
202 30.8994218205693 110.673160430644 
