# Supplementary material for: Epidemiological characteristics and spatiotemporal patterns of hand, foot, and mouth disease in Hubei, China from 2009 to 2019
Source: PLoS One. 2023 Jun 23;18(6):e0287539. doi: 10.1371/journal.pone.0287539 (PMC10289314; doi:10.1371/journal.pone.0287539)
Supplement: S2 Table — (ZIP) [file pone.0287539.s002.zip › S2 Table/Population.pop]

100 2009 575700 
100 2010 568600 
100 2011 572100 
100 2012 573100 
100 2013 576200 
100 2014 577200 
100 2015 579200 
100 2016 582000 
100 2017 583300 
100 2018 583900 
100 2019 584000 
101 2009 439300 
101 2010 420800 
101 2011 421800 
101 2012 422900 
101 2013 423700 
101 2014 424400 
101 2015 425000 
101 2016 427100 
101 2017 429000 
101 2018 431169.89058 
101 2019 431900 
102 2009 262000 
102 2010 254600 
102 2011 253000 
102 2012 254100 
102 2013 252800 
102 2014 251700.00000000003 
102 2015 253000 
102 2016 254800 
102 2017 256600 
102 2018 257800 
102 2019 258645.536185948 
103 2009 436500 
103 2010 619000 
103 2011 647700 
103 2012 653000 
103 2013 663400 
103 2014 676000 
103 2015 703500 
103 2016 719900 
103 2017 729400 
103 2018 761600 
103 2019 784900 
104 2009 565000 
104 2010 618600 
104 2011 620800 
104 2012 623100 
104 2013 623700 
104 2014 626700 
104 2015 629800 
104 2016 633800 
104 2017 636300 
104 2018 638500 
104 2019 639200 
105 2009 456000 
105 2010 478400.00000000006 
105 2011 479900 
105 2012 481300 
105 2013 483000 
105 2014 484000 
105 2015 486300 
105 2016 489400 
105 2017 490900.00000000006 
105 2018 492500 
105 2019 493600 
106 2009 407000 
106 2010 410600 
106 2011 394099.99999999994 
106 2012 395200.00000000006 
106 2013 397400 
106 2014 398000 
106 2015 401400 
106 2016 405400 
106 2017 407000 
106 2018 408000 
106 2019 408500 
107 2009 568800 
107 2010 614900 
107 2011 615000 
107 2012 616000 
107 2013 618000 
107 2014 619000 
107 2015 620500 
107 2016 623200 
107 2017 624100 
107 2018 624700 
107 2019 624800 
108 2009 827000 
108 2010 827600 
108 2011 896300 
108 2012 898100 
108 2013 899599.9999999999 
108 2014 901300 
108 2015 905400.0000000001 
108 2016 908900 
108 2017 910699.9999999999 
108 2018 910900 
108 2019 912800 
109 2009 481300 
109 2010 391000 
109 2011 444900 
109 2012 446100 
109 2013 446900 
109 2014 442700.00000000006 
109 2015 444300 
109 2016 445700 
109 2017 449200 
109 2018 446599.99999999994 
109 2019 445400 
110 2009 480500 
110 2010 468300 
110 2011 464300 
110 2012 466599.99999999994 
110 2013 467600 
110 2014 467700.00000000006 
110 2015 468600 
110 2016 469300 
110 2017 469600 
110 2018 470100 
110 2019 464000 
111 2009 107000 
111 2010 103699.99999999999 
111 2011 103699.99999999999 
111 2012 104200 
111 2013 104400 
111 2014 104800 
111 2015 105399.99999999999 
111 2016 105900 
111 2017 107899.99999999999 
111 2018 108350.00000000001 
111 2019 112500 
112 2009 362600 
112 2010 272000 
112 2011 370400 
112 2012 371100 
112 2013 300700 
112 2014 371300 
112 2015 372700.00000000006 
112 2016 371400 
112 2017 369099.99999999994 
112 2018 368700 
112 2019 379099.99999999994 
113 2009 391000 
113 2010 452100 
113 2011 471599.99999999994 
113 2012 489600 
113 2013 500600 
113 2014 508200 
113 2015 527000 
113 2016 538800 
113 2017 561400 
113 2018 584800 
113 2019 601300 
114 2009 343400.00000000006 
114 2010 361000 
114 2011 299400 
114 2012 300000 
114 2013 371200 
114 2014 301400 
114 2015 306400 
114 2016 314500 
114 2017 325000 
114 2018 325500 
114 2019 335900.00000000006 
115 2009 598700 
115 2010 668700 
115 2011 669900 
115 2012 671500 
115 2013 673700 
115 2014 674800 
115 2015 675100 
115 2016 679000 
115 2017 682500 
115 2018 681700 
115 2019 662700 
116 2009 755900 
116 2010 749599.9999999999 
116 2011 761200 
116 2012 763100 
116 2013 764500 
116 2014 765800 
116 2015 768700 
116 2016 773300 
116 2017 777000 
116 2018 780930.08154 
116 2019 783600 
117 2009 761000 
117 2010 821500 
117 2011 858800 
117 2012 862600 
117 2013 887099.9999999999 
117 2014 889000 
117 2015 891000 
117 2016 899800 
117 2017 907400 
117 2018 910200 
117 2019 912227.270059283 
118 2009 421500 
118 2010 315300 
118 2011 392100 
118 2012 393100 
118 2013 393900 
118 2014 394400 
118 2015 395800 
118 2016 398800 
118 2017 402299.99999999994 
118 2018 401099.99999999994 
118 2019 400300 
119 2009 917600 
119 2010 881100 
119 2011 881800.0000000001 
119 2012 896300 
119 2013 896200 
119 2014 899900 
119 2015 880100 
119 2016 878900 
119 2017 862800 
119 2018 844533 
119 2019 837800 
119 2009 505000 
120 2010 523600 
120 2011 515200.00000000006 
120 2012 517500 
120 2013 520100 
120 2014 522100 
120 2015 523500 
120 2016 520300 
120 2017 507100 
120 2018 509500 
120 2019 511189.99823912705 
121 2009 786500 
121 2010 755900 
121 2011 758600 
121 2012 761500 
121 2013 762200 
121 2014 763700 
121 2015 765600 
121 2016 769000 
121 2017 772099.9999999999 
121 2018 773900 
121 2019 775200 
122 2009 988800 
122 2010 1015500 
122 2011 1018600 
122 2012 1020300 
122 2013 1024599.9999999999 
122 2014 1026400 
122 2015 1029900 
122 2016 1034700 
122 2017 1037000 
122 2018 1038100 
122 2019 1038300 
123 2009 129000 
123 2010 115000 
123 2011 122500 
123 2012 124300 
123 2013 126800 
123 2014 129000 
123 2015 131000 
123 2016 131600 
123 2017 134100 
123 2018 135800 
123 2019 136000 
124 2009 713000 
124 2010 584100 
124 2011 598600 
124 2012 607500 
124 2013 616700 
124 2014 624000 
124 2015 639200 
124 2016 648900 
124 2017 656800.0000000001 
124 2018 664200 
124 2019 670000 
125 2009 197500 
125 2010 199899.99999999997 
125 2011 200300 
125 2012 200799.99999999997 
125 2013 201200 
125 2014 201500 
125 2015 202000 
125 2016 203200 
125 2017 204000 
125 2018 205031.83607999998 
125 2019 205500 
126 2009 602900 
126 2010 602100 
126 2011 602800 
126 2012 603600 
126 2013 603800 
126 2014 601900 
126 2015 604500 
126 2016 607400 
126 2017 609200 
126 2018 609200 
126 2019 609200 
127 2009 826500 
127 2010 819400 
127 2011 819599.9999999999 
127 2012 825600 
127 2013 848900 
127 2014 859000 
127 2015 849000 
127 2016 847800 
127 2017 813199.9999999999 
127 2018 809325 
127 2019 806800.0000000001 
128 2009 1163700 
128 2010 1390200 
128 2011 1436800 
128 2012 1458000 
128 2013 1477400 
128 2014 1498899.9999999998 
128 2015 1565100 
128 2016 1606100.0000000002 
128 2017 1634300 
128 2018 1677300 
128 2019 1712900 
129 2009 260100.00000000003 
129 2010 237300 
129 2011 237900 
129 2012 238500 
129 2013 239400 
129 2014 239800 
129 2015 240100.00000000003 
129 2016 244700 
129 2017 249300 
129 2018 250500 
129 2019 251300 
130 2009 891000 
130 2010 874900 
130 2011 884900 
130 2012 889900 
130 2013 897800 
130 2014 911000 
130 2015 945100 
130 2016 967099.9999999999 
130 2017 987305.049135257 
130 2018 1011900 
130 2019 1028000 
131 2009 911100 
131 2010 858800 
131 2011 860300 
131 2012 863199.9999999999 
131 2013 863500 
131 2014 863700 
131 2015 864700 
131 2016 868800 
131 2017 869400 
131 2018 869400 
131 2019 869400 
132 2009 229899.99999999997 
132 2010 224300 
132 2011 235500 
132 2012 236500 
132 2013 237000 
132 2014 237200 
132 2015 237399.99999999997 
132 2016 237900 
132 2017 238400 
132 2018 233400 
132 2019 228400 
133 2009 342400 
133 2010 366800 
133 2011 367900 
133 2012 368900 
133 2013 369099.99999999994 
133 2014 372200 
133 2015 376800 
133 2016 388600 
133 2017 396300 
133 2018 396300 
133 2019 397800 
134 2009 326000 
134 2010 319200 
134 2011 314200 
134 2012 315100 
134 2013 316200 
134 2014 316700 
134 2015 314000 
134 2016 316600 
134 2017 317500 
134 2018 318800 
134 2019 319800 
135 2009 1288000 
135 2010 1162800 
135 2011 1163500 
135 2012 1113500 
135 2013 1098400 
135 2014 1079300 
135 2015 1069900 
135 2016 1066400 
135 2017 1047300 
135 2018 1016785 
135 2019 1007200 
136 2009 453900 
136 2010 412000 
136 2011 412900 
136 2012 413900 
136 2013 414700 
136 2014 415400 
136 2015 416400 
136 2016 418400.00000000006 
136 2017 420200.00000000006 
136 2018 422325.38000400004 
136 2019 424000 
137 2009 767300 
137 2010 896000 
137 2011 915699.9999999999 
137 2012 921700 
137 2013 926800.0000000001 
137 2014 937000 
137 2015 954300.0000000001 
137 2016 961900 
137 2017 962400 
137 2018 962700 
137 2019 962800 
138 2009 673900 
138 2010 685699.9999999999 
138 2011 703600 
138 2012 708199.9999999999 
138 2013 713100 
138 2014 719000 
138 2015 726400 
138 2016 730000 
138 2017 730725.864278947 
138 2018 729700 
138 2019 729800 
139 2009 367900 
139 2010 331300 
139 2011 330900.00000000006 
139 2012 334099.99999999994 
139 2013 339700 
139 2014 332500 
139 2015 331599.99999999994 
139 2016 331100 
139 2017 334600 
139 2018 338100 
139 2019 338800 
140 2009 643500 
140 2010 790100 
140 2011 812400 
140 2012 821900 
140 2013 834000 
140 2014 846500 
140 2015 877000 
140 2016 894599.9999999999 
140 2017 913700 
140 2018 962000 
140 2019 987000 
141 2009 570900 
141 2010 636800 
141 2011 624800 
141 2012 625900 
141 2013 626700 
141 2014 627100 
141 2015 627300 
141 2016 628000 
141 2017 625100 
141 2018 623400 
141 2019 621700 
142 2009 550200 
142 2010 553800 
142 2011 551500 
142 2012 561800 
142 2013 569200 
142 2014 572700 
142 2015 574700 
142 2016 577800 
142 2017 583700 
142 2018 583900 
142 2019 585400 
143 2009 282000 
143 2010 242900 
143 2011 243400 
143 2012 244000 
143 2013 244500 
143 2014 245000 
143 2015 245500 
143 2016 247000 
143 2017 248000 
143 2018 249254.38895999998 
143 2019 250200 
144 2009 483000 
144 2010 471500 
144 2011 476599.99999999994 
144 2012 478700 
144 2013 483600 
144 2014 484700 
144 2015 485300 
144 2016 478900 
144 2017 479900 
144 2018 481500 
144 2019 482651.640547045 
145 2009 735140 
145 2010 654100 
145 2011 655500 
145 2012 657200 
145 2013 658400 
145 2014 659500 
145 2015 662000 
145 2016 666000 
145 2017 669000 
145 2018 672383.81538 
145 2019 674500 
146 2009 176100 
146 2010 142600 
146 2011 143200 
146 2012 143500 
146 2013 143900 
146 2014 144200 
146 2015 144300 
146 2016 144800 
146 2017 145100 
146 2018 145500 
146 2019 145700 
147 2009 549800 
147 2010 544700 
147 2011 545200 
147 2012 546700 
147 2013 546800 
147 2014 546900 
147 2015 549400 
147 2016 552000 
147 2017 552700 
147 2018 552700 
147 2019 552700 
148 2009 1071200 
148 2010 849100 
148 2011 860100 
148 2012 863300 
148 2013 870200 
148 2014 875400.0000000001 
148 2015 879500 
148 2016 880800 
148 2017 880400.0000000001 
148 2018 880400.0000000001 
148 2019 880400.0000000001 
149 2009 288500 
149 2010 368500 
149 2011 407500 
149 2012 408500 
149 2013 411500 
149 2014 415900.00000000006 
149 2015 418000 
149 2016 421200 
149 2017 425100 
149 2018 426200 
149 2019 425600 
150 2009 533000 
150 2010 533700 
150 2011 535600 
150 2012 537900 
150 2013 539900 
150 2014 539200 
150 2015 540500 
150 2016 542900 
150 2017 544000 
150 2018 545400 
150 2019 546429.535716382 
151 2009 892800 
151 2010 727800 
151 2011 756400 
151 2012 760400.0000000001 
151 2013 770200 
151 2014 773600 
151 2015 776600 
151 2016 780300 
151 2017 781700 
151 2018 781700 
151 2019 782200 
152 2009 937603.2251215522 
152 2010 946300 
152 2011 948300 
152 2012 950400.0000000001 
152 2013 952400 
152 2014 954400 
152 2015 958000 
152 2016 962000 
152 2017 965000 
152 2018 966000 
152 2019 966100 
153 2009 735900 
153 2010 829700 
153 2011 838500 
153 2012 843300 
153 2013 848300 
153 2014 856300 
153 2015 864900 
153 2016 867600 
153 2017 868477.4460812539 
153 2018 868677.4460812539 
153 2019 868877.4460812539 
154 2009 522600 
154 2010 485600 
154 2011 498500 
154 2012 505900.00000000006 
154 2013 512600 
154 2014 517000 
154 2015 523500 
154 2016 527100 
154 2017 534000 
154 2018 528900 
154 2019 529000 
155 2009 567800 
155 2010 600300 
155 2011 623400 
155 2012 648900 
155 2013 647900.0000000001 
155 2014 650800 
155 2015 654800 
155 2016 656900 
155 2017 662000 
155 2018 664284 
155 2019 666400 
156 2009 564200 
156 2010 581400 
156 2011 572600 
156 2012 573600 
156 2013 573800 
156 2014 574100 
156 2015 574400 
156 2016 572500 
156 2017 566700 
156 2018 565100 
156 2019 559800 
157 2009 75000 
157 2010 76100 
157 2011 76300 
157 2012 76500 
157 2013 76600 
157 2014 76700 
157 2015 76800 
157 2016 76900 
157 2017 76800 
157 2018 76700 
157 2019 76100 
158 2009 568100 
158 2010 577000 
158 2011 565500 
158 2012 569900 
158 2013 565600 
158 2014 576400 
158 2015 571200 
158 2016 570400 
158 2017 569500 
158 2018 564613 
158 2019 560100 
159 2009 767900.0000000001 
159 2010 765900 
159 2011 767800 
159 2012 769300.0000000001 
159 2013 773500 
159 2014 773600 
159 2015 774599.9999999999 
159 2016 768600 
159 2017 768600 
159 2018 768678 
159 2019 767600 
160 2009 856600 
160 2010 787700 
160 2011 790500 
160 2012 793500 
160 2013 794200 
160 2014 793400 
160 2015 795400.0000000001 
160 2016 799000 
160 2017 802099.9999999999 
160 2018 804300.0000000001 
160 2019 806600 
161 2009 1371344.8880250056 
161 2010 1418899.9999999998 
161 2011 1369000 
161 2012 1339000 
161 2013 1289000 
161 2014 1291600 
161 2015 1292000 
161 2016 1286600 
161 2017 1283500 
161 2018 1272300 
161 2019 1247400 
162 2009 61400 
162 2010 57300.00000000001 
162 2011 58000 
162 2012 58099.99999999999 
162 2013 58200 
162 2014 58300 
162 2015 58300 
162 2016 58300 
162 2017 58400 
162 2018 56300 
162 2019 56000 
163 2009 402800 
163 2010 380800 
163 2011 405300 
163 2012 407299.99999999994 
163 2013 408500 
163 2014 407200 
163 2015 410400 
163 2016 414000 
163 2017 415400 
163 2018 416599.99999999994 
163 2019 417299.99999999994 
164 2009 374500 
164 2010 361100 
164 2011 361200 
164 2012 361400 
164 2013 363400.00000000006 
164 2014 363800 
164 2015 370800 
164 2016 374000 
164 2017 375800 
164 2018 377000 
164 2019 377700.00000000006 
165 2009 335200.00000000006 
165 2010 338600 
165 2011 339300 
165 2012 340000 
165 2013 341500 
165 2014 340600 
165 2015 342600 
165 2016 344200 
165 2017 345900.00000000006 
165 2018 345900.00000000006 
165 2019 346100 
166 2009 196000 
166 2010 188900 
166 2011 186300 
166 2012 187200 
166 2013 187399.99999999997 
166 2014 187700 
166 2015 188200 
166 2016 190300 
166 2017 192399.99999999997 
166 2018 193000 
166 2019 190000 
167 2009 193500 
167 2010 214200.00000000003 
167 2011 223000 
167 2012 224100 
167 2013 224600 
167 2014 226000 
167 2015 227100 
167 2016 228600 
167 2017 231000 
167 2018 231800 
167 2019 251800 
168 2009 1181000 
168 2010 1214300 
168 2011 1235700 
168 2012 1242500 
168 2013 1246800 
168 2014 1255100 
168 2015 1268000 
168 2016 1277800 
168 2017 1278200 
168 2018 1282800 
168 2019 1285400 
169 2009 674100 
169 2010 644200 
169 2011 646800.0000000001 
169 2012 651100 
169 2013 651200 
169 2014 651400 
169 2015 654400 
169 2016 655500 
169 2017 660000 
169 2018 654000 
169 2019 654000 
170 2009 464000 
170 2010 512100 
170 2011 531500 
170 2012 534100 
170 2013 535700 
170 2014 537500 
170 2015 539400 
170 2016 541100 
170 2017 542800 
170 2018 542900 
170 2019 550600 
171 2009 250600 
171 2010 233700 
171 2011 244200.00000000003 
171 2012 246000 
171 2013 246400 
171 2014 246600 
171 2015 246800 
171 2016 246800 
171 2017 247100 
171 2018 243100 
171 2019 238200 
172 2009 946800.0000000001 
172 2010 872700 
172 2011 873900 
172 2012 875699.9999999999 
172 2013 876500 
172 2014 876500 
172 2015 881500 
172 2016 880699.9999999999 
172 2017 882000 
172 2018 877000 
172 2019 877300 
173 2009 164300 
173 2010 176600 
173 2011 181200 
173 2012 181800 
173 2013 182100 
173 2014 182399.99999999997 
173 2015 182600.00000000003 
173 2016 183000 
173 2017 183600 
173 2018 184600 
173 2019 186000 
174 2009 1233000 
174 2010 1175100 
174 2011 1182600 
174 2012 1184900 
174 2013 1184900 
174 2014 1166000 
174 2015 1155000 
174 2016 1148000 
174 2017 1141000 
174 2018 1140000 
174 2019 1140100 
175 2009 550000 
175 2010 512500 
175 2011 513200 
175 2012 514700 
175 2013 516500 
175 2014 519500 
175 2015 524099.99999999994 
175 2016 526600 
175 2017 528500 
175 2018 530400 
175 2019 531500 
176 2009 315400 
176 2010 300600 
176 2011 302300 
176 2012 303100 
176 2013 303700 
176 2014 304200 
176 2015 304800 
176 2016 306600 
176 2017 308000 
176 2018 309557.87016000005 
176 2019 311400 
177 2009 456100 
177 2010 473200 
177 2011 480800 
177 2012 482900 
177 2013 487800 
177 2014 489900 
177 2015 492600 
177 2016 501700 
177 2017 510300 
177 2018 512700.00000000006 
177 2019 514390.561718613 
178 2009 909000 
178 2010 905000 
178 2011 909400 
178 2012 913400 
178 2013 914900 
178 2014 913900 
178 2015 915500 
178 2016 918900 
178 2017 921300 
178 2018 921300 
178 2019 921462.2292657162 
179 2009 54500 
179 2010 61200 
179 2011 62900 
179 2012 63200 
179 2013 63300 
179 2014 63700 
179 2015 64300 
179 2016 64600 
179 2017 68100 
179 2018 67800 
179 2019 67800 
180 2009 586100 
180 2010 588700 
180 2011 590600 
180 2012 591600 
180 2013 593500 
180 2014 594500 
180 2015 596300 
180 2016 598000 
180 2017 598900 
180 2018 599500 
180 2019 599600 
181 2009 884800 
181 2010 908300 
181 2011 910200 
181 2012 911800.0000000001 
181 2013 916100 
181 2014 917700 
181 2015 922000 
181 2016 926700 
181 2017 929000 
181 2018 930000 
181 2019 930300 
182 2009 851600 
182 2010 848800 
182 2011 853500 
182 2012 854200 
182 2013 855699.9999999999 
182 2014 860000 
182 2015 882700 
182 2016 894800 
182 2017 902099.9999999999 
182 2018 910600 
182 2019 916000 
183 2009 175000 
183 2010 170600 
183 2011 169400 
183 2012 170200 
183 2013 170500 
183 2014 170700 
183 2015 171000 
183 2016 171300 
183 2017 168800 
183 2018 168900 
183 2019 166000 
184 2009 311900 
184 2010 310400 
184 2011 300000 
184 2012 300800 
184 2013 301400 
184 2014 301900 
184 2015 302600 
184 2016 304400 
184 2017 305800 
184 2018 307346.742516 
184 2019 309200 
185 2009 885300 
185 2010 909700 
185 2011 819400 
185 2012 820200 
185 2013 821700 
185 2014 823400 
185 2015 827500 
185 2016 830600 
185 2017 832300 
185 2018 842400 
185 2019 850300 
186 2009 520000 
186 2010 520200.00000000006 
186 2011 518400.00000000006 
186 2012 520900.00000000006 
186 2013 522400 
186 2014 522900 
186 2015 524099.99999999994 
186 2016 525300 
186 2017 527500 
186 2018 531000 
186 2019 541100 
187 2009 515000 
187 2010 512500 
187 2011 513800 
187 2012 516000 
187 2013 518200 
187 2014 520200.00000000006 
187 2015 521599.99999999994 
187 2016 524000 
187 2017 525400 
187 2018 526800 
187 2019 527826.260491871 
188 2009 389500 
188 2010 384600 
188 2011 385600 
188 2012 387500 
188 2013 388500 
188 2014 389000 
188 2015 390000 
188 2016 390700 
188 2017 391000 
188 2018 390000 
188 2019 384099.99999999994 
189 2009 559900 
189 2010 593800 
189 2011 593500 
189 2012 594500 
189 2013 597100 
189 2014 598100 
189 2015 600100 
189 2016 604300 
189 2017 605900 
189 2018 606500 
189 2019 606600 
190 2009 360100 
190 2010 357299.99999999994 
190 2011 357700.00000000006 
190 2012 359000 
190 2013 359099.99999999994 
190 2014 359200 
190 2015 361000 
190 2016 362700.00000000006 
190 2017 363400.00000000006 
190 2018 363400.00000000006 
190 2019 363900 
191 2009 186000 
191 2010 184500 
191 2011 184700 
191 2012 185600 
191 2013 186400 
191 2014 186700.00000000003 
191 2015 187300 
191 2016 187800 
191 2017 188100 
191 2018 188000 
191 2019 183900 
192 2009 519600 
192 2010 524800 
192 2011 524900 
192 2012 525800 
192 2013 527500 
192 2014 528400 
192 2015 530000 
192 2016 535400 
192 2017 536800 
192 2018 537300 
192 2019 537400 
193 2009 428400.00000000006 
193 2010 558400 
193 2011 448600 
193 2012 449799.99999999994 
193 2013 450600 
193 2014 451100 
193 2015 452100 
193 2016 455600 
193 2017 435600 
193 2018 432600 
193 2019 431000 
194 2009 577100 
194 2010 443800 
194 2011 559500 
194 2012 560900 
194 2013 561700 
194 2014 563100 
194 2015 563600 
194 2016 567900 
194 2017 574400 
194 2018 572600 
194 2019 571700 
195 2009 1022000 
195 2010 1004700 
195 2011 984000 
195 2012 988300 
195 2013 986800.0000000001 
195 2014 989500 
195 2015 991000 
195 2016 997700 
195 2017 1002000 
195 2018 1003800.0000000001 
195 2019 1005176.9677760199 
196 2009 282400 
196 2010 399400 
196 2011 376200 
196 2012 377200 
196 2013 379600 
196 2014 381800 
196 2015 383900 
196 2016 388900 
196 2017 394000 
196 2018 393700 
196 2019 393200 
197 2009 405000 
197 2010 388200 
197 2011 382900 
197 2012 384799.99999999994 
197 2013 385800 
197 2014 386000 
197 2015 386400 
197 2016 390000 
197 2017 388200 
197 2018 388000 
197 2019 382000 
198 2009 498500 
198 2010 496000 
198 2011 497100 
198 2012 499500 
198 2013 500600 
198 2014 500500 
198 2015 501500 
198 2016 502800 
198 2017 497600 
198 2018 494700 
198 2019 490100 
199 2009 1009200 
199 2010 1022500 
199 2011 1012700 
199 2012 1014599.9999999999 
199 2013 1014800 
199 2014 1015200 
199 2015 1015500 
199 2016 1014900 
199 2017 1015600 
199 2018 1013800 
199 2019 1001000 
200 2009 427200 
200 2010 447500 
200 2011 410700 
200 2012 411800 
200 2013 412600 
200 2014 412900 
200 2015 413800 
200 2016 417000 
200 2017 420800 
200 2018 418100 
200 2019 416800 
201 2009 334600 
201 2010 417100 
201 2011 308600 
201 2012 309400 
201 2013 310200 
201 2014 310800 
201 2015 311500 
201 2016 313900 
201 2017 316600 
201 2018 315100 
201 2019 314000 
202 2009 376000 
202 2010 367100 
202 2011 358700 
202 2012 360400 
202 2013 361100 
202 2014 361300 
202 2015 361700 
202 2016 362299.99999999994 
202 2017 362600 
202 2018 361300 
202 2019 354000 
