# Supplementary material for: Epidemiological characteristics and spatiotemporal patterns of hand, foot, and mouth disease in Hubei, China from 2009 to 2019
Source: PLoS One. 2023 Jun 23;18(6):e0287539. doi: 10.1371/journal.pone.0287539 (PMC10289314; doi:10.1371/journal.pone.0287539)
Supplement: S3 Table — (XLSX) [file pone.0287539.s003.xlsx]

## Sheet: 17cities
	2009	2010	2011	2012	2013	2014	2015	2016	2017	2018	2019	平均值
天门	16.1024	32.6384	48.5588	43.5937	45.2082	48.8969	49.7918	49.926	51.694	21.7374	75.8467	43.9995
孝感	44.3398	89.7893	34.8316	76.6441	57.587	78.0231	66.4605	114.084	49.7726	60.7732	69.5324	67.4397
咸宁	34.69	55.8268	34.3945	101.99	91.5486	136.088	70.8768	143.797	64.3706	102.915	83.3963	83.6267
潜江	33.4377	114.725	104.618	112.54	85.1544	127.016	57.5207	161.247	59.0386	67.4611	73.1889	90.5406
荆门	46.5268	76.3134	106.205	129.032	57.5064	132.485	61.9753	136.692	114.776	54.4201	149.456	96.8535
荆州	39.0909	92.2354	62.5484	158.222	64.9817	122.924	102.759	150.231	92.1919	120.177	133.179	103.504
黄冈	60.2324	62.8189	106.23	142.712	125.304	99.3636	143.947	187.665	102.674	111.544	131.043	115.776
yichang	59.9437	144.308	111.905	167.703	96.1583	137.947	94.0054	135.261	150.557	109.053	160.715	124.323
仙桃	31.3022	108.056	115.139	140.377	75.6571	177.763	96.745	248.312	112.896	96.4942	237.28	130.911
随州	113.592	217.667	158.912	123.422	138.806	137.04	103.436	188.653	77.164	176.974	56.345	135.637
wuhan	84.8989	218.037	110.021	128.371	136.35	167.514	136.076	201.872	133.38	167.21	181.265	151.363
恩施	42.2148	92.1489	95.3104	159.551	114.368	224.12	95.7049	203.216	174.748	140.94	324.987	151.574
shiyan	62.9624	128.629	115.839	127.326	148.699	200.292	150.591	309.784	159.02	249.035	292.161	176.758
鄂州	48.9484	76.4403	46.535	274.596	185.243	388.883	267.692	487.683	239.12	222.119	136.307	215.779
xiangyang	73.5631	108.484	301.001	311.387	172.48	331.161	230.668	336.516	182.373	356.402	136.003	230.913
Huangshi	51.3623	122.523	74.7949	369.588	173.698	262.395	370.946	382.303	297.911	261.971	212.329	234.529
神农架	323.381	230.78	311.424	421.93	161.802	450.246	203.107	210.938	312	613.273	410.686	331.779
